# Supplementary material for: Tumour Size and Overall Survival in a Cohort of Patients with Unifocal Glioblastoma: A Uni- and Multivariable Prognostic Modelling and Resampling Study
Source: Cancers (Basel). 2024 Mar 27;16(7):1301. doi: 10.3390/cancers16071301 (PMC11011077; doi:10.3390/cancers16071301)
Supplement: Supplementary file 1 [file cancers-16-01301-s001.zip]

Archive with 1 entries (1 files):
- cancers-2896786-supplementary.pdf
